# Supplementary material for: The Effectiveness and Outcomes of Culturally Adapted Cognitive Behavioral Therapy Across Common Mental Health Conditions: A Meta-Analysis
Source: Behav Sci (Basel). 2026 Mar 2;16(3):356. doi: 10.3390/bs16030356 (PMC13023538; doi:10.3390/bs16030356)
Supplement: Supplementary file 1 [file behavsci-16-00356-s001.zip]

Archive with 1 entries (1 files):
- behavsci-4039518-supplementary.pdf
